# Supplementary material for: Enhanced Acylcarnitine Annotation in High-Resolution Mass Spectrometry Data: Fragmentation Analysis for the Classification and Annotation of Acylcarnitines
Source: Front Bioeng Biotechnol. 2015 Mar 9;3:26. doi: 10.3389/fbioe.2015.00026 (PMC4353373; doi:10.3389/fbioe.2015.00026)
Supplement: Table S1 — Overview of acylcarnitines including spectral properties and Scifinder analysis. The rows represent the annotated acylcarnitine metabolites (including carnitine), and the rows (left to right) represent: the human urine extract number for which the scan number and retention time are noted in the Table (Urine file fragm); the scan number of the full scan in which the acylcarnitine is precursor ion (# MS1); the retention time in minutes (RT); the theoretical mass of the ionized acylcarnitine (m/z [M + H]+); the elemental formula of the ionized acylcarnitine (EF [M + H]+); the number of hits Scifinder returns on querying the (neutralized) elemental formula of the acylcarnitine (Hits Scifinder); the number of hits in Scifinder remainin after refining based on the (decharged) substructure of carnitine (Refine: Carnitine); the number of references to the most cited acylcarnitine returned by Scifinder (# refs Top hit); the number of fragments counted between m/z 85 and the precursor ion (# fragm 85 – precurs); the number of oxygen atoms in the acylcarnitine minus the three carnitine oxygen atoms (# O atom minus 3); the carbon to hydrogen ratio (C:H), the presence (Y) or absence (N) of the annotated acylcarnitines in HMDB (Present in HMDB?); the annotation/identification of reported acylcarnitines, using the nomenclature of Zuniga and Li (2011) for acylcarnitines not present in databases (Annotation/Identification); the Metabolomics Standard Initiative Metabolite Identification level of the reported acylcarnitines (MSI MI level); information on the metabolite annotation process (Spectra compared to/fragment analysis); and the SMILES string for level 2 or 1 identified structures (SMILES). [file Table_1.XLSX]

## Sheet: SupplementaryTable1
Urine file fragm	#	RT	m/z [M+H]+	EF	Hits	Refine:	# refs	# fragm	# O atom	C:H ratio	Present in	Annotation/Identification*	MSI MI level	Spectra compared to / fragment analysis	Smiles (MSI level 1 or 2)
	MS1			[M+H]+	Scifinder	Carnitine	Top hit	85 - precurs	minus 3		HMDB?
1	981	9.76	162.113	C7H16NO3	1578	88	99	2	0	0.4375	Y	DL-Carnitine	1	In-house standard	C[N+](C)(C)CC(CC(=O)[O-])O
2	1337	13.07	176.128	C8H18NO3	176	5	2	1	0	0.444444	N	DL-Methylcarnitine	3	EF = EF DL-Carnitine + CH2
1	861	8.5	204.123	C9H18NO4	2399	46	1891	1	1	0.5	Y	DL-Acetylcarnitine	2	MzCloud.org	CC(=O)OC(CC([O-])=O)C[N+](C)(C)C
1	801	7.8	218.139	C10H20NO4	52	12	2	2	1	0.5	Y	DL-Propionylcarnitine	2	MzCloud.org	CCC(=O)OC(CC(=O)[O-])C[N+](C)(C)C
1	569	6	232.154	C11H22NO4	2789	9	44	2	1	0.5	Y	DL-(iso)Butyrylcarnitine	3	http://metlin.scripps.edu/
1	741	7.25	232.154	C11H22NO4	2789	9	44	2	1	0.5	Y	DL-(iso)Butyrylcarnitine	3	http://metlin.scripps.edu/
1	545	5.4	244.154	C12H22NO4	40	4	0	3	1	0.545455	Y	DL-(iso)Tiglylcarnitine	3	MAGMa annotation
1	717	7.06	244.154	C12H22NO4	40	4	0	3	1	0.545455	N*	DL-(iso)Tiglylcarnitine	3	MAGMa annotation
1	517	5.32	246.17	C12H24NO4	54	16	2	1	1	0.5	Y	DL-Methylbutyroylcarnitine	3	http://metlin.scripps.edu/
1	709	6.94	246.17	C12H24NO4	54	16	2	1	1	0.5	Y	DL-Methylbutyroylcarnitine	3	http://metlin.scripps.edu/
1	773	7.55	256.118	C12H18NO5	2198	0	0	4	2	0.666667	N	DL-C5H4O3-carnitine	3	Mass fragmentation filter and acyl fragments
7	367	6.18	260.149	C12H22NO5	1498	3	3	4	2	0.545455	N	DL-C5-oxo-carnitine	3	Mass fragmentation filter and acyl fragments
1	789	7.71	260.149	C12H22NO5	1476	4	3	4	2	0.545455	N	DL-C5-oxo-carnitine	3	Mass fragmentation filter and acyl fragments
1	725	7.06	266.139	C14H20NO4	11426	1	7	5	1	0.7	N	DL-Benzoylcarnitine	3	Mass fragmentation filter and acyl fragments indicating the presence of a benzene fragment
1	509	5	272.186	C14H26NO4	2522	1	1	3	1	0.538462	N	DL-C7:1-carnitine	3	Mass fragmentation filter and acyl fragments
2	801	7.7	276.144	C12H22NO6	536	4	102	6	3	0.545455	Y	DL-Glutarylcarnitine (or related isomer)	3	MAGMa annotation
2	905	8.84	276.144	C12H22NO6	536	4	102	7	3	0.545455	N*	DL-Glutarylcarnitine (or related isomer)	3	MAGMa annotation
7	374	6.3	286.128	C13H20NO6	637	0	0	5	3	0.65	N	DL-C6H6O3-carnitine	3	MAGMa annotation of acylfragments, possibly: 2-furyl(hydroxy)acetic acid or 2,3-methylenesuccinic acid
1	473	4.68	286.201	C15H28NO4	1675	2	4	3	2	0.535714	Y	DL-Octenoylcarnitine	3	MAGMa annotation
1	693	6.81	286.201	C15H28NO4	1675	2	4	3	2	0.535714	N	DL-C8:1-carnitine	3	Mass fragmentation filter and acyl fragments
6	345	5.57	288.217	C15H30NO4	947	16	385	1	2	0.5	Y	DL-Octanoylcarnitine	2	http://metlin.scripps.edu/	CCCCCCCC(=O)OC(CC(=O)O)C[N+](C)(C)C
2	557	5.77	290.16	C13H24NO6	536	9	25	4	3	0.541667	Y	DL-Methylglutarylcarnitine	3	MAGMa annotation
2	641	7.6	290.16	C13H24NO6	536	9	25	7	3	0.541667	N*	DL-Methylglutarylcarnitine	3	MAGMa annotation
1	793	7.75	296.149	C15H22NO5	4115	3	1	5	2	0.681818	N	DL-C8H8O3-carnitine	3	Mass fragmentation filter and acyl fragments (possibly 3-Hydroxyphenylacetic acid, HMDB 00440, based on 107 and 79 fragment)
6	338	5.58	300.217	C16H30NO4	238	3	2	6	1	0.533333	N	DL-C9:1-carntine	3	Mass fragmentation filter and acyl fragments
1	457	4.48	302.233	C16H32NO4	622	7	23	2	1	0.5	Y	DL-(iso)Nonanoylcarnitine	3	MAGMa annotation
1	689	6.77	302.233	C16H32NO4	622	7	23	2	1	0.5	Y	DL-(iso)Nonanoylcarnitine	3	MAGMa annotation
3	693	6.81	304.175	C14H26NO6	494	3	18	8	3	0.538462	Y	DL-Pimelylcarnitine	3	MAGMa annotation, double CH2O2 loss visible
1	497	5	304.212	C15H30NO5	277	4	5	5	2	0.5	Y	DL-Hydroxyoctanoylcarnitine	3	MAGMa annotation
1	493	4.54	308.186	C17H26NO4	3820	2	3	13	1	0.653846	N	DL-C10H12O2-carnitine	3	Mass fragmentation filter and acyl fragments (possibly 2 or 3 phenylbutyric acid, HMDB 00329 and 01955, benzene fragment visible)
1	469	4.48	310.201	C17H28NO4	1518	2	13	8	1	0.607143	N	DL-C10H14O2-carnitine	3	Mass fragmentation filter and acyl fragments
3	565	5.53	312.217	C17H30NO4	840	5	34	6	1	0.566667	Y	DL-Decadienoylcarnitine	3	MAGMa annotation
3	633	6.15	312.217	C17H30NO4	840	5	34	6	1	0.566667	N*	DL-Decadienoylcarnitine	3	MAGMa annotation
4	617	6.05	314.233	C17H32NO4	530	12	64	7	1	0.53125	Y	DL-Decenoylcarnitine	3	MAGMa annotation
6	373	5.8	316.212	C16H30NO5	711	0	0	12	2	0.533333	N	DL-C9:1-OH-carntine	3	Mass fragmentation filter and acyl fragments (see also manuscipt)
6	415	6.2	316.175	C15H26NO6	553	2	9	13	3	0.576923	N	DL-C8:1-diC-carnitine	3	Mass fragmentation filter and acyl fragments
1	513	5.14	318.191	C15H28NO6	390	5	17	10	3	0.535714	N	DL-(iso-)C8-diC-carnitine	3	Mass fragmentation filter and acyl fragments
2	789	7.74	318.191	C15H28NO6	390	5	17	10	3	0.535714	N	DL-(iso-)C8-diC-carnitine	3	Mass fragmentation filter and acyl fragments, double CH2O2 loss visible
6	366	5.8	332.207	C16H30NO6	288	4	0	11	3	0.533333	N	DL-(iso-)C9-diC-carnitine	3	Mass fragmentation filter and acyl fragments, double CH2O2 loss visible
6	387	6.02	340.175	C17H26NO6	762	0	0	13	3	0.653846	N	DL-Dihydroferuloylcarnitine	3	Mass fragmentation filter and acyl fragments (see also manuscipt)
6	366	5.72	342.227	C18H32NO5	711	0	0	7	2	0.5625	N	DL-C11:2-OH-carnitine	3	Mass fragmentation filter and acyl fragments, C7H7, C7H9, C6H7O, C7H11 fragments present
6	345	5.58	356.243	C19H34NO5	250	0	0	16	2	0.558824	N	DL-C12:1-oxo-carnitine/DL-C12:2-OH-carnitine	3	Mass fragmentation filter and acyl fragments, C7H7, C7H9, C6H7O, C7H11 fragments present
6	338	5.52	358.259	C19H36NO5	165	1	0	8	2	0.487179	N	DL-C12-oxo-carnitine	3	Mass fragmentation filter and acyl fragments, C7H7, C7H9, C7H11 fragments present
5	345	5.7	372.238	C19H34NO6	194	1	1	22	3	0.558824	N	DL-C12:1-diC-carnitine	3	Mass fragmentation filter and acyl fragments, C7H7, C7H9, C6H7O, C7H11 fragments present, double CH2O2 loss visible
5	310	5.33	382.259	C21H36NO5	244	0	0	18	2	0.583333	N	DL-C14:3-OH-carnitine	3	Mass fragmentation filter and acyl fragments (see also manuscipt)
5	303	5.28	384.274	C21H38NO5	142	3	12	16	2	0.552632	Y	DL-Hydroxytetradecadiencarnitine	3	Fragmentation pattern shares similar fragments with that of DL-Decadienoylcarnitines (highly unsaturated acyl moiety)
5	352	5.8	388.233	C19H34NO7	77	0	0	20	4	0.558824	N	DL-C12-diC-oxo-carnitine	3	Mass fragmentation filter and acyl fragments, C7H7, C7H9, C6H7O, C7H11 fragments present, double CH2O2 loss visible
5	310	5.35	398.254	C21H36NO6	110	1	1	20	3	0.583333	N	DL-(iso-)C14:2-diC-carnitine	3	Mass fragmentation filter and acyl fragments, C7H7, C7H9, C6H7O, C7H11 fragments present, double H2O loss visible
5	345	5.72	400.269	C21H38NO6	97	2	3	18	3	0.552632	N	DL-(iso-)C14:1-diC-carnitine	3	Mass fragmentation filter and acyl fragments, C7H7, C7H9, C6H7O, C7H11 fragments present, doubl H2O loss visible
5	338	5.65	402.285	C21H40NO6	88	2	6	15	3	0.525	N	DL-(iso-)C14-diC-carnitine	3	Mass fragmentation filter and acyl fragments, C7H7, C7H9, C6H7O, C7H11 fragments present, doubl H2O loss visible
											*only 1 isomer present in HMDB	*If not annotated by database hit, nomenclature of Zuniga and Li, 2011, is used.
